# Supplementary material for: Phenotypic heterogeneity and evolution of melanoma cells associated with targeted therapy resistance
Source: PLoS Comput Biol. 2019 Jun 5;15(6):e1007034. doi: 10.1371/journal.pcbi.1007034 (PMC6576794; doi:10.1371/journal.pcbi.1007034)
Supplement: S2 Table — (XLSX) [file pcbi.1007034.s014.xlsx]

## Sheet: Sheet1
M397 Constraint1 Positive Contributing genes	M397 Constraint1 Negative Contributing genes	M397 Constraint2 Positive Contributing genes	M397 Constraint2 Negative Contributing genes	M397 Constraint3 Positive Contributing genes	M397 Constraint3 Negative Contributing genes	M229 Constraint1 Positive Contributing genes	M229 Constraint1 Negative Contributing genes	M229 Constraint2 Positive Contributing genes	M229 Constraint2 Negative Contributing genes	M229 Constraint3 Positive Contributing genes	M229 Constraint3 Negative Contributing genes
COL1A1	SNORD44	SNORD14D	MIR3064	MIR4680	SNORD29	SNORD59A	MIR4722	SNORD54	SNORD96A	SNORD75	SNORD31
MIR3187	SNORD30	SNORD47	MIR4649	MIR4442	MIR1229	MIR641	SNORD48	MIR1182	SNORD52	MIR4680	SNORD38A
RNU7-1	SNORD102	RNU7-1	COL9A3	SNORD95	SNORD34	SNORD75	SNORD57	SNORD95	SNORD47	SNORD83B	MIR4664
COL1A2	SNORD65	SNORD36B	ACAN	MIR4523	SNORD27	MIR4785	MIR4489	OLFML2A	MIR3191	SNORD74	MIR3652
COL5A1	SNORD45A	SNORD25	UBD	MIR196A1	SNORD42A	MIR4687	SNORD37	MIR4523	SNORD79	MIR4497	MIR324
MIR147B	SNORD38A	SNORD33	SCRG1	SNORD38B	MIR4292	PLA1A	SNORD44	SNORD63	MIR4687	MIR671	MIR631
CXCL12	MIR937	MIR4523	FMOD	MIR3188	SNORD102	MYL9	SNORD36C	MATN2	SNORD29	MIR4665	MIR3176
ITGA11	MIR4458	SNORD12	PRELP	MIR3178	SNORD28	MIR1182	SNORD33	SNORD49A	MIR4649	SNORD1C	MIR616
MIR671	SNORD74	MIR922	MPZ	MIR4751	SNORD54	TSPAN7	RNU7-1	NGFR	SNORD34	MIR1238	MIR4441
MYL9	SNORD79	TGM2	MAL	MIR4263	SNORD32A	SNORD65	MIR5096	SNORD102	SNORD25	SNORD54	MIR5090
SNORD99	MIR3186	MIR616	CADM4	MIR4273	SNORD37	SNORD74	KRT81	SNORD101	SNORD42B	MIR636	MIR1183
C1R	MIR3176	SNORD58A	BCAS1	SNORD108	SNORD2	MIR378I	SNORD14D	MIR378I	MIR4785	MIR589	MIR320C1
ANPEP	SNORD88C	MIR147B	MIR1182	SNORD66	SNORD101	MIR4700	SNORD4B	MIR4767	MIR3187	MIR637	SNORD121A
OLFML2B	SNORD84	SNORD35A	CHST8	MIR2110	SNORD36C	MIR4263	MIR1204	SNORD84	SNORD36B	SNORD95	MIR4767
TAGLN	MIR1231	COLEC12	CD36	RNU6-45	SNORD38A	MIR658	SNORD18C	ANGPTL7	SERPINA3	SNORA27	MIR564
C1S	MIR4680	MIR4284	MIR1226	MIR1273A	SNORD52	LOC93432	SNAR-G2	MIR147B	MIR621	SNORA76	MIR4523
IGFBP7	MIR4690	MIR614	NGFR	MIR4724	SNORD63	MIR4665	MIR1226	LGI3	SNORD5	SNORA26	MIR4785
THY1	MIR3916	SNORD2	BCAN	MIR1285-1	SNORD36B	BMX	MIR302D	EPB49	MIR614	SNORA52	MIR639
CREB3L1	DLK1	SNORD4A	FOXD3	MIR621	MIR324	MIR621	MIR3674	MIR1909	MIR25	SNORD63	MIR638
AXL	SNORD124	MIR1273D	MATN2	MIR4700	MIR4767	APOC2	MIR4784	MIR3190	SNORD27	SNORD96A	SNORD124
PDGFRB	SNORD16	SNORD27	LGI3	MIR4691	SNORD26	ATP6V0A4	MIR1229	MIR4700	SNORD28	SNORD52	MIR4649
COL6A2	SNORA26	MIR4492	MIR635	MIR1273F	MIR4322	HMCN1	SNORD38B	SNORD32A	SNORD110	SNORD101	RNU6-28
BASP1	SLC5A4	SNORD29	COL11A1	SNORA44	SNORD93	RLBP1	SNORA77	MIR378H	SNORD65	SNORD49A	MIR4687
MIR4284	SNORD29	MIR1287	PCSK2	RNA5SP244	SNORD79	A2M	SNORD88C	MIR3188	SNORD55	MIR3191	RNU6-35
GREM1	UCN2	SNORA31	GPC3	SNORD116-22	MIR2861	EPHA3	SNORD99	SNORD105	VGF	SNORD25	SNORA7A
MMP2	SNORD48	SNORD96A	FLRT1	MIR635	MIR3132	ITIH5	MIR4668	MIR1224	MIR1908	SNORD42B	SNORA43
FSCN1	SNORD28	MIR3187	ADSSL1	IFITM1	MIR4665	XYLT1	SNORD18A	MIR937	MIR4492	SNORD102	MIR5193
IFITM1	MIR941-1	SNORD80	S100B	BST2	SNORD12B	COL9A1	SNORD2	MIR1273D	SNORD14E	SNORD79	RNU4ATAC
COL8A1	SNORD52	SNORD58C	ITGA2	SNORD89	MIR4635	MIR1247	MIR4746	MIR1247	SNORD99	SNORD29	MIR5188
CCL2	SNORA57	SNORD34	DCT	MIR3652	SNORD12C	VAT1L	MIR503	MIR2964A	SPRR2D	RNA5S9	RNY1
TGM2	SNORD12C	MIR4784	LSAMP	RNU2-2	MIR4448	MIR1260B	SNORD6	MIR661	HAPLN1	SNORD34	MIR4263
COL15A1	ITIH5	SCUBE1	MIR621	SERPINF1	SNORD25	EPHB3	MIR4666B	NRXN2	TM4SF1	ETV5	SNORA66
IGFBP6	MIR196A1	TM4SF1	C1orf198	IFIT1	SNORD45A	SORL1	SNORD14C	LOC100288866	MIR939	MIR3190	SNORD84
CCL5	MIR92B	SNORD52	MMP15	SNORA21	MIR939	ST6GAL1	MIR1301	SNORD58C	ETV4	MIR147B	SNAR-G2
CCDC80	FABP5	MIR1909	FCRLA	OAS2	MIR573	MIR636	SNORD38A	MMP2	MIR622	MIR3187	SNORA71A
SECTM1	SNORD4B	SNORD14A	MIR612	SNORA5B	MIR25	MIR589	SNORD60	WISP2	MIR647	UCN2	SNORD27
FOXC2	MMP8	SNORD12C	MIR4635	OASL	MIR3074	OPN5	MIR614	SNORD19B	MIR4724	MIR1909	RNU105A
LOC255130	CPN1	COL5A1	GAS7	FAM69C	SNORD33	FGFBP2	SNORD36B	EGFL8	MIR4787	MIR2277	SNORD55
MIR4649	SNORA5C	LGR6	SOX10	OAS1	MIR4712	KLHL13	SNORD93	MIR3916	MIR658	SNORD36B	MIR4700
MIR4492	SNORD59B	CCL5	IL17D	IFI27	SNORA4	CSGALNACT1	SNORD7	SNORD21	SLC5A4	SNORD105	SNORD15B
BEX1	SPATS1	MIR4496	PTPRZ1	SNORA18	MIR378H	AMOT	SNORD88B	MIR572	MIR4691	MIR1224	SNORD47
LUM	NPR1	SNORD44	NFATC2	MX1	SNORD100	SPTBN1	SNORD89	AQP1	MIR4263	SNORA45	ANGPTL7
CYR61	SNORD27	SNORD23	PLP1	SNORA56	MIR26A2	SOD3	MIR4656	CYBRD1	SNORD35A	SNORA70F	SNORD65
CLEC3B	MIR4449	SNORD50B	MIR3191	SNORA3	MIR3916	IL1RAP	SNORD63	MIR1273F	SNAR-E	SPRR2D	SNORA17
ITGA3	MIR4639	GDF15	CSRP2	EPSTI1	MIR4516	FSTL5	MIR4257	TSPAN10	ITGA10	MIR1273D	SNORA78
SPOCK1	HYPK	SLCO2A1	SNORD108	IFI6	RNY3	TPD52L1	SNORD1B	MIR619	MIRLET7D	SNORD5	SNORA80B
RARRES3	SNORD41	SNORD99	SNORD74	IFI44L	SNORD47	LSAMP	MIR566	LOC93432	SNORD12B	MIR378H	MIR658
FAM20C	SNORD6	SNORD14C	EPB41L3	TSPAN10	SNORD14B	GJB1	SNORD66	AHNAK	MIR1304	SNORA13	SNORA38
OLFML3	SNORD31	RNY3	S100A1	DLL3	MIR661	KANK1	SNORD87	COL5A3	SNORD14A	SNORD32A	SNORA5A
MIR4800	MIR1204	SNORD117	CYBRD1	SNORA33	SNORA5C	RCN2	MIR933	TTYH1	NPPC	SNORA63	SNORA2A
IFI6	SNORA36A	SNORA10	FOXQ1	GAPDHS	SNORD14A	NID1	CD74	PDGFB	UCN2	SPRY4	RNU4-2
IGFBP4	SNORD80	STRA6	NPTX1	ISG15	MIR4258	GAL3ST1	HLA-DRB5	MGAM	MIR604	MIR25	SNORA14B
SCUBE1	SNORD14A	ETV1	SEMA3B	SCARNA21	MIR570	MEGF10	MIR4517	CD36	MIR219-1	MIR614	SCARNA11
HSPB7	MIR4515	ETV4	APOD	SNORA60	RNY4	KIRREL	MIR5685	DACT1	SNORD23	MIR2964A	MIR378I
MIR3605	SNORA51	BASP1	SLC35F1	HNMT	MIR613	APCDD1	SNORD102	HSPG2	MIR568	C11orf96	SNAR-E
FLNC	MIR621	SNORD19B	MIR570	TYRP1	SNORD16	GAS1	NNMT	RNU6-8	RNY4	MIR661	DNER
TRIM22	BAALC	TNFRSF21	PDZRN3	DLK1	MIR4497	ITGAV	MIR4664	SEMA3B	MIR659	SNORD28	SNORA12
MT1F	SNORD55	MIR1281	TSPAN13	SAT1	MIR4441	SERPINA3	MIR93	LINC00341	GRAMD1B	MIR3188	NARR
DCN	MIR4653	SNORA71A	ANGPTL7	GMPR	SNORD35A	MERTK	MIR4682	JUN	MIR657	SNORD110	RNU12
DKK1	MIR1273D	RASL11A	IRS2	BATF2	MIR744	ITGA10	SNORD54	SNORA31	SNORD46	MIR937	MIR1273A
OLFML2A	LPL	RNU6-35	FHDC1	OLFML3	CXCL12	ITIH6	SNORD110	SHC2	GDF15	MIR1908	KRTAP19-1
BST2	SPON2	SNORA71C	WNT4	XAF1	MIR148B	FREM2	HLA-DRA	RASGEF1C	MIR600	MIR4492	SNORA65
DKK3	SNORD24	VASN	STXBP6	IFIT2	S100A4	MFSD6	SNORA8	FHDC1	APOC2	SNORD14E	SNORD10
ADAMTS2	SNORA22	MT1L	SFTPC	GPR143	MIR5010	TNFRSF19	MIR1909	TRPM1	APOC1	NRXN2	COL11A2
NTN4	SLC24A5	CFI	RASGEF1C	VEPH1	MIR5001	LUM	SNORA25	SYNM	MIR1273A	PLAT	LAMA1
LGR6	SNORD19	ADAMTS2	ST6GAL1	BCAN	MIR5009	FRMD3	MIR4706	THBS1	MIR1307	SNORD19B	MIR1273F
GNG11	KDR	KCNN4	LOC100288866	NCKAP5	NGFR	C1QTNF1	SNORD32A	ADAMTS15	SNORA5C	GDF15	NEDD8-MDP1
ISG15	ETV4	MIR4292	APOE	SEMA6A	MIR1237	ANKRD44	RNA5SP244	DKK3	MIR3942	MIR3916	SPP1
IGFBP3	BCL2A1	VIPR1	GPNMB	IFIT3	TRIM58	IGSF11	SNAR-F	PMEPA1	SNORA3	SNORD58C	MIR3180-4
TOX2	MIR1287	ADAMTS12	BMF	SP110	SNORD58C	FNTB	MIR5088	LRRC15	MAMDC2	MIR622	SNORD4A
TFPI2	MIR4724	SNORA71B	SGCD	APOE	SNORA38	SNORD31	MIR624	SNORA9	SNORA22	IGFBP3	MIR1182
LTBP2	MIR1295A	MIR221	MIR2964A	STK32A	SNORA31	RNF144A	SNORD88A	ITGA1	SNORA6	AQP1	SCRG1
VEGFC	SNORD66	FKBP5	P2RX7	IRF7	COL15A1	NOTCH2	COL6A3	CNN1	SYTL5	MIR4787	PPP2R2B
SYNPO	SNORD23	SNORD57	PCDH1	IFIH1	SNORA40	SNORD52	HLA-DRB1	AXL	SNORA51	MIR572	ATP6V0A4
COL3A1	LCP1	ERRFI1	SORL1	IFI44	RNU6-14	VLDLR	RNU6-45	SPOCK1	PHLDA2	VEGFA	MIR3687
BCAM	MIR93	KRT18	ADAM23	DHX58	SNORD8	DSG2	MIRLET7D	ABLIM3	SPRY4	NPPC	LOC100506725
ACSL5	MIR1914	MIR4263	RET	CA14	MIR568	GPR158	SNORA44	SORBS1	SLC27A3	PDK4	CITED2
CPZ	SNORD14E	ADM	ERBB3	ATP6V1G2-DDX39B	SNORD97	ENPP2	SNORA33	MIR3614	CHRDL1	SNORD99	RHOBTB3
KRT17	SLC27A3	SNORD30	TMEM47	SLC18B1	MIR3942	RASEF	KRT17	LOC100653000	SNORA71C	MIR4724	RPPH1
CPA4	RNA5SP244	SNORD54	SHC2	MIR3180-4	MIR3653	ETNK1	BASP1	SMIM5	SLC26A4	CEACAM1	SNORA7B
PDGFB	RXRG	MIR30C2	SORCS1	TRIM21	MIR619	ITGB3	MIR939	PRNP	SNORA8	MIR939	UBAP1L
MIR22	SNORD37	MIR3689C	CRYAB	RTP4	MIR5193	BHLHE41	SNORD95	GNG2	IL13RA2	SNORD21	IQCH-AS1
LRRC15	LPXN	MIR641	FAM129A	TRIM63	GRIK3	TMEM229B	CPA4	TYRP1	MIR5194	ETV4	FAM69C
AIG1	DLL3	CHST15	PPFIBP2	CMPK2	LOC100288866	MIR3652	MIR647	HIST1H2AC	LINC00326	MIR647	MIR621
MIR1281	IRF4	GPRC5C	FOXF2	STAT1	SLIT3	RXRG	SNORD28	SYNE3	ATP6V0A4	MIR4691	LOC100507303
GPRC5C	GAPDHS	CPA4	LOC100996301	UBE2L6	SNORA57	MBTPS2	SNORD123	NTM	SNX22	SNORD35A	SLC25A10
NRP1	MYEOV	MME	OLFML2A	HELZ2	MIR765	LDLRAD3	VTRNA1-2	ADAM11	BIRC7	COL15A1	PCDH7
SSC5D	MIR4691	EGFR	MAP2	OAS3	RNU6-30	TRIM2	VTRNA1-3	VEPH1	UROC1	MIR619	TJP2
COLEC12	SNORD119	FAM84B	SLITRK6	USP18	SNORA26	ARHGAP31	SNORD79	CHRM1	SNAR-F	PDGFB	TYRP1
RTN4RL1	SNORD116-4	SNORD88B	MIR4722	SLC24A5	SNORA9	TMSB4X	SNORD29	SLIT3	ITIH6	MIRLET7D	APCDD1
SLC16A3	GPRC5B	TOX2	ASPA	TRANK1	NTSR1	SLC24A5	MIR3188	MIR5010	RHD	SNORD12B	COL9A2
GJA1	MIR4502	PXDN	TRIM58	DCT	SHISA9	RASGRP1	SNORD34	PRSS12	EGR2	FXYD3	SNORD35B
SNORD42B	SNX10	SNORD63	GPM6B	TUBB4A	MIR3605	RELL1	MIR555	SLITRK6	SLC24A5	PLA1A	TSC22D1
S1PR3	MIR1224	ITGA10	COL16A1	CST1	CEACAM1	INO80B-WBP1	MIR1225	FHOD3	RNU6ATAC	IER3	RN7SL1
TSPAN15	MIR1285-1	CITED4	WIPF3	PLSCR1	MIR3909	GPR37	DKK1	CNTN6	CMTM7	MIR604	ID2
APOL3	ADCY1	SHISA2	EPB49	RAB27A	MGP	GPR137B	SNORD47	FAM49A	SNORA28	MIR568	MIR3648
CFI	SNORD11	PIEZO2	PRSS12	GAS5	SNORA12	SLC39A10	SCARNA22	TMEM132A	BMX	CYBRD1	TMOD1
PLXND1	VTRNA1-3	TMEM119	HSPG2	MDK	SNORA62	SNORD25	MIR147B	BEX1	SNORA40	MIR1304	TGIF2-C20ORF24
MICAL2	MCOLN3	MIR324	ADAMTS16	SRGN	SLC22A17	SNORD42B	MMP1	FLRT1	PPARGC1A	SLC5A4	DNAJC1
VASN	MAFF	SRGN	TMEM171	PARP10	C1QL1	PAQR8	MIR3934	PMP22	SNORA30	SNORD14A	NAV2
